# Supplementary material for: Dual Therapeutic Impact of AXL Inhibitor AB-329: Chemotherapy Sensitization and Immune Microenvironment Reprogramming in TNBC
Source: Int J Mol Sci. 2025 Sep 12;26(18):8896. doi: 10.3390/ijms26188896 (PMC12469809; doi:10.3390/ijms26188896)
Supplement: Supplementary file 1 [file ijms-26-08896-s001.zip]

Archive with 1 entries (1 files):
- ijms-3778222-supplementary.pdf
